# Supplementary material for: Avoidance of plants unsuitable for the symbiotic fungus in leaf-cutting ants: Learning can take place entirely at the colony dump
Source: PLoS One. 2017 Mar 8;12(3):e0171388. doi: 10.1371/journal.pone.0171388 (PMC5342182; doi:10.1371/journal.pone.0171388)
Supplement: S1 Table — Data for each table and figure are depicted in a separate sheet. (XLSX). (XLSX) [file pone.0171388.s001.xlsx]

## Sheet: Table 1
Colony	Colour code	experimental condition	time spent in the waste chamber	manipulating waste
I1	RE	No leaves in foraging box	714
I1	RW	No leaves in foraging box	479
I1	VR	No leaves in foraging box	545
I1	WW	No leaves in foraging box	1100
I1	WE	No leaves in foraging box	720
I1	VY	No leaves in foraging box	4820
I1	RE	No leaves in foraging box	298
I1	YE	No leaves in foraging box	333
I1	RW	No leaves in foraging box	283
I1	VY	No leaves in foraging box	403
I1	RE	No leaves in foraging box	120
I1	YY	No leaves in foraging box	481
I1	RE	No leaves in foraging box
I1	YE	No leaves in foraging box
I1	VY	No leaves in foraging box	106
I1	VW	No leaves in foraging box
I1	WE	No leaves in foraging box	603
I1	YE	No leaves in foraging box	4266
I1	VR	No leaves in foraging box	133
I1	YW	No leaves in foraging box	1080
I1	VY	No leaves in foraging box	128
I1	WE	No leaves in foraging box	2689
I1	RE	No leaves in foraging box	1071
I1	VY	No leaves in foraging box	2410
P1	WE	No leaves in foraging box	854
P1	WR	No leaves in foraging box	1128
P1	WV	No leaves in foraging box	640
P1	VW	No leaves in foraging box	114
P1	YW	No leaves in foraging box	312
P1	BB	No leaves in foraging box	270
P1	EY	No leaves in foraging box	71
P1	RY	No leaves in foraging box	960
P1	YE	No leaves in foraging box	1024
P1	WE	No leaves in foraging box	402
P1	EY	No leaves in foraging box	426
P1	BB	No leaves in foraging box	2070
P1	EY	No leaves in foraging box	333
P1	WB	No leaves in foraging box
P1	WY	No leaves in foraging box	1440
P1	YW	No leaves in foraging box	243
P1	RB	No leaves in foraging box
P1	RR	No leaves in foraging box	2262
P1	RY	No leaves in foraging box	1034
P1	WE	No leaves in foraging box	1692
P1	YW	No leaves in foraging box	3557
P1	RY	No leaves in foraging box	915
P1	YR	No leaves in foraging box
P1	BG	No leaves in foraging box	886
P1	VW	No leaves in foraging box
P1	RR	No leaves in foraging box	157
P1	BB	No leaves in foraging box	901
P1	RV	No leaves in foraging box	51
P1	YY	No leaves in foraging box	769
P1	GE	No leaves in foraging box	119
P1	RW	No leaves in foraging box	2104
P1	EV	No leaves in foraging box	769
P1	ER	No leaves in foraging box
P1	RB	No leaves in foraging box
P1	YY	No leaves in foraging box	848
P1	VV	No leaves in foraging box
P1	WY	No leaves in foraging box
P1	RY	No leaves in foraging box	759
P1	YE	No leaves in foraging box
P1	BB	No leaves in foraging box
P1	RY	No leaves in foraging box
I10	ER	No leaves in foraging box	545
I10	ER	No leaves in foraging box
I10	YW	No leaves in foraging box	442
I10	YE	No leaves in foraging box	938
I10	WR	No leaves in foraging box
I10	BR	No leaves in foraging box	254
I10	EY	No leaves in foraging box
I10	YB	No leaves in foraging box
I10	WW	No leaves in foraging box
I10	GB	No leaves in foraging box	111
I10	VG	No leaves in foraging box
I10	WY	No leaves in foraging box	1647
I10	YE	No leaves in foraging box	1612
I10	YW	No leaves in foraging box
I10	RV	No leaves in foraging box	1436
I10	YB	No leaves in foraging box
I10	YR	No leaves in foraging box	420
I10	GV	No leaves in foraging box
I10	VV	No leaves in foraging box
I10	GR	No leaves in foraging box
I10	YR	No leaves in foraging box
I10	YV	No leaves in foraging box
I10	WY	No leaves in foraging box
I1	VY	Leaves in foraging box	2017
I1	YW	Leaves in foraging box	605
I1	YY	Leaves in foraging box	93
I1	WE	Leaves in foraging box	68
I1	YE	Leaves in foraging box	90
I1	YW	Leaves in foraging box	303
I1	WV	Leaves in foraging box	355
I1	RW	Leaves in foraging box	58
I1	WE	Leaves in foraging box	420
I1	RW	Leaves in foraging box	880
I1	EW	Leaves in foraging box	2686
I1	YW	Leaves in foraging box	2503
I1	YR	Leaves in foraging box	66
I1	WV	Leaves in foraging box	4607
I1	VY	Leaves in foraging box	666
I1	YR	Leaves in foraging box	1446
I1	GW	Leaves in foraging box	1258
I1	VE	Leaves in foraging box	841
I1	VY	Leaves in foraging box	98
I1	YE	Leaves in foraging box	329
I1	YV	Leaves in foraging box	2553
I1	YE	Leaves in foraging box	236
I1	YW	Leaves in foraging box	643
I1	RW	Leaves in foraging box	799
I1	YE	Leaves in foraging box	137
I1	GR	Leaves in foraging box
I1	YE	Leaves in foraging box	569
I1	BY	Leaves in foraging box	36
I1	WW	Leaves in foraging box
I1	RW	Leaves in foraging box	165
I1	BR	Leaves in foraging box	58
I1	VR	Leaves in foraging box	2585
I1	VV	Leaves in foraging box
I1	RW	Leaves in foraging box	1057
I1	YE	Leaves in foraging box
I1	EY	Leaves in foraging box
I1	WE	Leaves in foraging box	551
I1	YE	Leaves in foraging box
I1	EW	Leaves in foraging box	271
I1	WE	Leaves in foraging box	148
P1	BB	Leaves in foraging box	263
P1	GY	Leaves in foraging box	1761
P1	YE	Leaves in foraging box	310
P1	RG	Leaves in foraging box
P1	BW	Leaves in foraging box	764
P1	YE	Leaves in foraging box	237
P1	EW	Leaves in foraging box	2387
P1	EB	Leaves in foraging box
P1	BR	Leaves in foraging box
P1	BY	Leaves in foraging box	527
P1	GY	Leaves in foraging box	921
P1	WY	Leaves in foraging box	761
P1	RE	Leaves in foraging box	144
P1	WW	Leaves in foraging box	201
P1	WE	Leaves in foraging box	118
P1	RR	Leaves in foraging box	120
P1	GY	Leaves in foraging box	399
P1	RR	Leaves in foraging box
P1	EG	Leaves in foraging box
P1	WY	Leaves in foraging box	1246
P1	BR	Leaves in foraging box	319
P1	RE	Leaves in foraging box
P1	WE	Leaves in foraging box	3714
P1	ER	Leaves in foraging box
P1	RR	Leaves in foraging box	1100
I10	YW	Leaves in foraging box
I10	WV	Leaves in foraging box
I10	WY	Leaves in foraging box
I10	RY	Leaves in foraging box	684
I10	BV	Leaves in foraging box	9000	y
I10	WY	Leaves in foraging box	290
I10	VB	Leaves in foraging box
I10	WW	Leaves in foraging box
I10	VV	Leaves in foraging box
I10	RY	Leaves in foraging box	346
I10	EW	Leaves in foraging box	1202	y
I10	YR	Leaves in foraging box	141
I10	YR	Leaves in foraging box	90
I10	WE	Leaves in foraging box	1646
I10	GV	Leaves in foraging box	427
I10	VR	Leaves in foraging box
I10	YY	Leaves in foraging box
I10	GR	Leaves in foraging box
I10	WY	Leaves in foraging box	503
I10	WR	Leaves in foraging box
I10	EY	Leaves in foraging box
I10	RY	Leaves in foraging box
I10	YW	Leaves in foraging box	1142	y
I10	WY	Leaves in foraging box
I10	VG	Leaves in foraging box		y
I10	WW	Leaves in foraging box
I10	YB	Leaves in foraging box
I10	YV	Leaves in foraging box
I10	EW	Leaves in foraging box
I10	VE	Leaves in foraging box
I10	YY	Leaves in foraging box
I1	WV	After being fed treated leaves	1910	y
I1	WE	After being fed treated leaves	33
I1	YB	After being fed treated leaves	112
I1	RW	After being fed treated leaves	40
I1	WV	After being fed treated leaves	5098	y
I1	YW	After being fed treated leaves	86
I1	VE	After being fed treated leaves	319
I1	VG	After being fed treated leaves	61
I1	YW	After being fed treated leaves	363
I1	RW	After being fed treated leaves	1211
I1	VV	After being fed treated leaves	923
I1	WE	After being fed treated leaves
I1	WW	After being fed treated leaves	36
I1	WW	After being fed treated leaves	206
I1	YW	After being fed treated leaves	1260
I1	YV	After being fed treated leaves	64
I1	WV	After being fed treated leaves	1059	y
I1	WV	After being fed treated leaves	933	y
I1	WV	After being fed treated leaves	63	y
I1	WV	After being fed treated leaves	1077	y
I1	WV	After being fed treated leaves	283	y
I1	WV	After being fed treated leaves	172	y
I1	YW	After being fed treated leaves	146
P1	RG	After being fed treated leaves
P1	YB	After being fed treated leaves
P1	RW	After being fed treated leaves
P1	BB	After being fed treated leaves
P1	BW	After being fed treated leaves		y
P1	ER	After being fed treated leaves	71	y
P1	GW	After being fed treated leaves	937
P1	YE	After being fed treated leaves
P1	WE	After being fed treated leaves
P1	VW	After being fed treated leaves	81
P1	ER	After being fed treated leaves
P1	RY	After being fed treated leaves	1021
P1	RG	After being fed treated leaves	469	y
P1	YY	After being fed treated leaves	238
P1	YB	After being fed treated leaves	118
P1	RW	After being fed treated leaves	460
P1	RE	After being fed treated leaves	190
P1	GY	After being fed treated leaves		y
P1	YB	After being fed treated leaves
P1	GW	After being fed treated leaves	42
P1	GV	After being fed treated leaves
P1	WY	After being fed treated leaves	612
P1	GW	After being fed treated leaves
P1	YY	After being fed treated leaves	884
P1	RE	After being fed treated leaves	1658
P1	RY	After being fed treated leaves	1461	y
P1	BR	After being fed treated leaves
P1	VE	After being fed treated leaves
P1	EB	After being fed treated leaves
P1	WW	After being fed treated leaves	938
P1	WY	After being fed treated leaves	616	y
P1	RW	After being fed treated leaves
P1	RR	After being fed treated leaves	83
P1	WE	After being fed treated leaves
P1	RG	After being fed treated leaves	435	y
P1	WY	After being fed treated leaves	1751
P1	BR	After being fed treated leaves		y
P1	GB	After being fed treated leaves
P1	RB	After being fed treated leaves
P1	WV	After being fed treated leaves	1987
P1	EB	After being fed treated leaves		y
P1	YR	After being fed treated leaves
P1	RB	After being fed treated leaves
P1	VW	After being fed treated leaves	112
P1	YY	After being fed treated leaves	1091
P1	GW	After being fed treated leaves
P1	VG	After being fed treated leaves
P1	RG	After being fed treated leaves	2575
P1	WG	After being fed treated leaves		y
I10	GR	After being fed treated leaves	2281	y
I10	GB	After being fed treated leaves	560	y
I10	YR	After being fed treated leaves		y
I10	RR	After being fed treated leaves	31	y
I10	GB	After being fed treated leaves		y
I10	GG	After being fed treated leaves	9420	y
I10	VE	After being fed treated leaves	83
I10	VY	After being fed treated leaves	30
I10	RR	After being fed treated leaves	53	y
I10	RY	After being fed treated leaves		y
I10	YB	After being fed treated leaves	358
I10	WR	After being fed treated leaves
I10	EW	After being fed treated leaves	2852
I10	YY	After being fed treated leaves
I10	BR	After being fed treated leaves	193
I10	EB	After being fed treated leaves
I10	VV	After being fed treated leaves		y
I10	GV	After being fed treated leaves		y
I10	BV	After being fed treated leaves		y
I10	RG	After being fed treated leaves	1660
I10	VE	After being fed treated leaves		y
I10	EW	After being fed treated leaves	959
I10	YR	After being fed treated leaves
I10	RE	After being fed treated leaves
I10	RG	After being fed treated leaves	802
I10	WB	After being fed treated leaves		y
I10	WY	After being fed treated leaves
I10	GR	After being fed treated leaves	1634
I10	GE	After being fed treated leaves	462
I10	BW	After being fed treated leaves
I10	GR	After being fed treated leaves		y
I10	EY	After being fed treated leaves		y
N1	VW	No leaves in foraging box
N1	VE	No leaves in foraging box
N1	RR	No leaves in foraging box
N1	WE	No leaves in foraging box	3240
N1	BE	No leaves in foraging box	128
N1	GB	No leaves in foraging box
N1	BB	No leaves in foraging box
N1	GE	No leaves in foraging box
N1	WW	No leaves in foraging box
N1	EW	No leaves in foraging box
N1	VV	No leaves in foraging box	1372
N1	BG	No leaves in foraging box
N1	EY	No leaves in foraging box
N1	ER	No leaves in foraging box	438
N1	RR	No leaves in foraging box	1740
N1	BW	No leaves in foraging box	50
N1	ER	No leaves in foraging box
N1	WG	No leaves in foraging box
N1	WE	No leaves in foraging box	173
N1	WE	No leaves in foraging box
N1	VG	No leaves in foraging box	737
N1	EW	No leaves in foraging box
N1	VG	No leaves in foraging box
N1	YW	Leaves in foraging box	134
N1	VR	Leaves in foraging box	769
N1	VE	Leaves in foraging box
N1	YW	Leaves in foraging box	437
N1	EW	Leaves in foraging box
N1	VE	Leaves in foraging box
N1	RR	Leaves in foraging box		y
N1	BV	Leaves in foraging box	918
N1	WB	Leaves in foraging box
N1	WE	Leaves in foraging box
N1	BB	Leaves in foraging box
N1	YW	Leaves in foraging box	151
N1	ER	Leaves in foraging box	2343
N1	YE	Leaves in foraging box
N1	YR	Leaves in foraging box
N1	GB	Leaves in foraging box
N1	YW	Leaves in foraging box	653
N1	EB	Leaves in foraging box
N1	GG	Leaves in foraging box
N1	ER	Leaves in foraging box	111
N1	WE	Leaves in foraging box
N1	RG	After being fed treated leaves		y
N1	RB	After being fed treated leaves	947
N1	RE	After being fed treated leaves
N1	VW	After being fed treated leaves	87
N1	VG	After being fed treated leaves	556	y
N1	VW	After being fed treated leaves		y
N1	VE	After being fed treated leaves
N1	EW	After being fed treated leaves
N1	EB	After being fed treated leaves	178
N1	RR	After being fed treated leaves	72	y
N1	EV	After being fed treated leaves	158
N1	VE	After being fed treated leaves
N1	BB	After being fed treated leaves
N1	BG	After being fed treated leaves	124
N1	VW	After being fed treated leaves	63
I7	RW	No leaves in foraging box	1160
I7	YY	No leaves in foraging box	241
I7	YV	No leaves in foraging box	328
I7	YY	No leaves in foraging box	547
I7	YG	No leaves in foraging box	420
I7	VV	No leaves in foraging box
I7	VY	No leaves in foraging box	347
I7	YV	No leaves in foraging box	322
I7	VY	No leaves in foraging box
I7	RV	No leaves in foraging box	405
I7	GG	No leaves in foraging box
I7	WV	No leaves in foraging box
I7	YV	No leaves in foraging box	1096
I7	WV	No leaves in foraging box	176
I7	VR	No leaves in foraging box
I7	YV	No leaves in foraging box
I7	WV	No leaves in foraging box	85
I7	YG	No leaves in foraging box	459
I7	VG	No leaves in foraging box
I7	VV	No leaves in foraging box
I7	YV	No leaves in foraging box
I7	VY	No leaves in foraging box
I7	YW	No leaves in foraging box	87
I7	WE	No leaves in foraging box	125
I7	EW	No leaves in foraging box
I7	EW	Leaves in foraging box	840
I7	YE	Leaves in foraging box
I7	GG	Leaves in foraging box
I7	GV	Leaves in foraging box
I7	VW	Leaves in foraging box
I7	YE	Leaves in foraging box	2040
I7	WE	Leaves in foraging box
I7	WW	Leaves in foraging box
I7	YV	Leaves in foraging box
I7	RE	Leaves in foraging box
I7	RE	Leaves in foraging box
I7	GG	Leaves in foraging box
I7	RE	Leaves in foraging box	83
I7	YY	Leaves in foraging box	45
I7	BW	Leaves in foraging box	379
I7	WE	Leaves in foraging box	304
I7	WW	Leaves in foraging box	125
I7	BY	Leaves in foraging box
I7	WE	Leaves in foraging box
I7	GY	Leaves in foraging box
I7	YE	Leaves in foraging box
I7	WE	Leaves in foraging box
I7	WV	Leaves in foraging box
I7	GR	Leaves in foraging box	1020
I7	VV	Leaves in foraging box
I7	YY	Leaves in foraging box	2039
I7	VE	Leaves in foraging box
I7	EW	Leaves in foraging box
I7	WV	Leaves in foraging box	110
I7	YR	Leaves in foraging box
I7	VE	Leaves in foraging box
I7	YB	Leaves in foraging box
I7	VV	Leaves in foraging box
I7	BW	Leaves in foraging box	227
I7	YY	Leaves in foraging box
I7	BR	Leaves in foraging box
I7	WB	Leaves in foraging box
I7	EV	After being fed treated leaves
I7	WY	After being fed treated leaves
I7	YW	After being fed treated leaves
I7	WV	After being fed treated leaves	998	y
I7	VW	After being fed treated leaves	1069
I7	EW	After being fed treated leaves
I7	RE	After being fed treated leaves
I7	YV	After being fed treated leaves
I7	VY	After being fed treated leaves
I7	YW	After being fed treated leaves	655	y
I7	YB	After being fed treated leaves
I7	YW	After being fed treated leaves		y
I7	RY	After being fed treated leaves	100
I7	RR	After being fed treated leaves	707	y
I7	RV	After being fed treated leaves	512
I7	RY	After being fed treated leaves
J3	AB	No leaves in foraging box
J3	BR	No leaves in foraging box
J3	B	No leaves in foraging box
J3	AA	No leaves in foraging box
J3	B	No leaves in foraging box
J3	BA	No leaves in foraging box
J3	BB	No leaves in foraging box
J3	BN	No leaves in foraging box
J3	AV	No leaves in foraging box
J3	VA	No leaves in foraging box
J3	R	No leaves in foraging box
J3	BV	No leaves in foraging box
J3	RB	No leaves in foraging box
J3	N	No leaves in foraging box
J3	BV	No leaves in foraging box
J3	RR	No leaves in foraging box
J3	RV	No leaves in foraging box
J3	AR	No leaves in foraging box
J3	BV	Leaves in foraging box
J3	AR	Leaves in foraging box
J3	AA	Leaves in foraging box
J3	RB	Leaves in foraging box
J3	AV	Leaves in foraging box
J3	AN	Leaves in foraging box
J3	AB	Leaves in foraging box
J3	NB	Leaves in foraging box
J3	BV	Leaves in foraging box
J3	AZB	Leaves in foraging box
J3	BAZ	Leaves in foraging box
J3	VA	Leaves in foraging box
J3	AN	Leaves in foraging box
J3	AZAZ	Leaves in foraging box
J3	RR	Leaves in foraging box
J3	AZA	Leaves in foraging box
J3	AZR	Leaves in foraging box
J3	R	Leaves in foraging box
J3	AZA	After being fed treated leaves		dead
J3	RA	After being fed treated leaves		Y
J3	AAZ	After being fed treated leaves
J3	R	After being fed treated leaves
J3	BA	After being fed treated leaves
J3	AB	After being fed treated leaves
J3	AN	After being fed treated leaves
J3	RAZ	After being fed treated leaves		Y
J3	R	After being fed treated leaves

## Sheet: figure 2
Colony	Tests	Treatment	Rose	Privet	Standardized acceptances of privet
I1	T0	Fed fungicide-treated leaves of privet	23	7	0.233333
P1	T0	Fed fungicide-treated leaves of privet	19	11	0.366667
I10	T0	Fed fungicide-treated leaves of privet	20	10	0.333333
F1	T0	Fed fungicide-treated leaves of privet	19	11	0.366667
I7	T0	Fed fungicide-treated leaves of privet	14	19	0.575758
J4	T0	Fed fungicide-treated leaves of privet	19	11	0.366667
N1	T0	Fed fungicide-treated leaves of privet	25	5	0.166667
I8	T0	Fed untreated leaves of privet	11	19	0.633333
P2	T0	Fed untreated leaves of privet	15	15	0.5
I9	T0	Fed untreated leaves of privet	18	12	0.4
F2	T0	Fed untreated leaves of privet	19	11	0.366667
I4	T0	Fed untreated leaves of privet	19	11	0.366667
J3	T0	Fed untreated leaves of privet	17	14	0.451613
N2	T0	Fed untreated leaves of privet	22	8	0.266667
I1	T1	Fed fungicide-treated leaves of privet	30	0	0
P1	T1	Fed fungicide-treated leaves of privet	28	2	0.0666667
I10	T1	Fed fungicide-treated leaves of privet	27	3	0.1
F1	T1	Fed fungicide-treated leaves of privet	29	1	0.0333333
I7	T1	Fed fungicide-treated leaves of privet	22	0	0
J4	T1	Fed fungicide-treated leaves of privet	15	4	0.210526
N1	T1	Fed fungicide-treated leaves of privet	27	3	0.1
I8	T1	Fed untreated leaves of privet	10	20	0.666667
P2	T1	Fed untreated leaves of privet	14	16	0.533333
I9	T1	Fed untreated leaves of privet	18	12	0.4
F2	T1	Fed untreated leaves of privet	20	10	0.333333
I4	T1	Fed untreated leaves of privet	18	13	0.419355
J3	T1	Fed untreated leaves of privet	19	11	0.366667
N2	T1	Fed untreated leaves of privet	24	6	0.2
I1	T2	Fed fungicide-treated leaves of privet	29	1	0.0333333
P1	T2	Fed fungicide-treated leaves of privet	28	2	0.0666667
I10	T2	Fed fungicide-treated leaves of privet	28	2	0.0666667
F1	T2	Fed fungicide-treated leaves of privet	29	1	0.0333333
I7	T2	Fed fungicide-treated leaves of privet	15	2	0.117647
J4	T2	Fed fungicide-treated leaves of privet	19	0	0
N1	T2	Fed fungicide-treated leaves of privet	12	0	0
I8	T2	Fed untreated leaves of privet	21	6	0.222222
P2	T2	Fed untreated leaves of privet	20	11	0.354839
I9	T2	Fed untreated leaves of privet	21	9	0.3
F2	T2	Fed untreated leaves of privet	26	4	0.133333
I4	T2	Fed untreated leaves of privet	28	2	0.0666667
J3	T2	Fed untreated leaves of privet	29	1	0.0333333
N2	T2	Fed untreated leaves of privet	30	0	0
I1	T3	Fed fungicide-treated leaves of privet	24	6	0.2
P1	T3	Fed fungicide-treated leaves of privet	20	1	0.047619
I10	T3	Fed fungicide-treated leaves of privet	19	11	0.366667
F1	T3	Fed fungicide-treated leaves of privet	20	13	0.393939
I7	T3	Fed fungicide-treated leaves of privet	18	1	0.0526316
J4	T3	Fed fungicide-treated leaves of privet	13	2	0.133333
N1	T3	Fed fungicide-treated leaves of privet	2	1	Excluded
I8	T3	Fed untreated leaves of privet	18	5	0.217391
P2	T3	Fed untreated leaves of privet	19	10	0.344828
I9	T3	Fed untreated leaves of privet	12	2	0.142857
F2	T3	Fed untreated leaves of privet	22	13	0.371429
I4	T3	Fed untreated leaves of privet	25	5	0.166667
J3	T3	Fed untreated leaves of privet	28	2	0.0666667
N2	T3	Fed untreated leaves of privet	2	2	Excluded

## Sheet: figure 3
Decisions								Standardized acceptance of blackberry
	Before (Tc0)		After (Tc1)						Before (Tc0)	After (Tc1)
Subcolony	Naïve		Confined (Marked-Ants)		Non-confined (Unmarked-Ants)			Subcolony	Naïve	Confined (Marked-Ants)	Non- confined (Unmarked-Ants)
	Rose	Blackberry	Rose	Blackberry	Rose	Blackberry			Blackberry	Blackberry	Blackberry
Ei	28	23	11	3	38	33		Ei	45.098	21.4286	46.4789
Aj	45	57	19	5	39	38		Aj	55.8824	20.8333	49.3506
P3	42	35	27	4	36	17		P3	45.4545	12.9032	32.0755
I18	47	44	31	13	19	16		I18	48.3516	29.5455	45.7143
J6	22	24	10	4	19	15		J6	52.1739	28.5714	44.1176
I11	31	52	20	10	14	20		I11	62.6506	33.3333	58.8235
X12	26	21	19	1	15	10		X12	44.6809	5	40
			Wilcoxon Matched Pairs Test (Olores en el nido)_x000D_ Marked tests are significant at p <.05000
				Valid N	T	Z	p-level
			Before confinement & Before confinement
			Before confinement & After confinment	7	0	2.36643	0.0179611
			Before confinement & No confinement	7	1	2.1974	0.0279925
			After confinment & Before confinement	7	0	2.36643	0.0179611
			After confinment & After confinment
			After confinment & No confinement	7	0	2.36643	0.0179611
			No confinement & Before confinement	7	1	2.1974	0.0279925
			No confinement & After confinment	7	0	2.36643	0.0179611
			No confinement & No confinement
